# Supplementary material for: Presence and Levels of Galactosyllactoses and Other Oligosaccharides in Human Milk and Their Variation during Lactation and According to Maternal Phenotype
Source: Nutrients. 2021 Jul 6;13(7):2324. doi: 10.3390/nu13072324 (PMC8308909; doi:10.3390/nu13072324)
Supplement: Supplementary file 1 [file nutrients-13-02324-s001.zip]

Archive with 1 entries (1 files):
- nutrients-1232328-supplementary.pdf
